# Supplementary material for: Coumarin Inhibits Primary Root Growth by Modulating Auxin Signaling via Neddylation
Source: Biology (Basel). 2025 Nov 28;14(12):1701. doi: 10.3390/biology14121701 (PMC12730241; doi:10.3390/biology14121701)
Supplement: Supplementary file 1 [file biology-14-01701-s001.zip]

Archive with 1 entries (1 files):
- biology-3969169-supplementary.pdf
